# Supplementary material for: A Trp53fl/flPtenfl/fl mouse model of undifferentiated pleomorphic sarcoma mediated by adeno-Cre injection and in vivo bioluminescence imaging
Source: PLoS One. 2017 Aug 25;12(8):e0183469. doi: 10.1371/journal.pone.0183469 (PMC5571905; doi:10.1371/journal.pone.0183469)
Supplement: S1 File — (XLSX) [file pone.0183469.s001.xlsx]

## Sheet: Figure 2
	Subcutaneous									Intramuscular
Weeks post-injection	526.1	532.2	534.4	535.1	536.2	541.3	542.4	543.5	544.1	545.2	546.1	548.3	549.3	550.4	551.1	552.2	553.3	584.1	<- Mouse #
0.142857	1591667	13674670	8174667	2161667	9574667	44234670	10334670	161667	0	11071670	10911670	21391670	27581670	7923667	126661700	6139667	5237667	11111670
1	26917330	172177300		71027340	105777300	143477300	97457340	52027330	19277330	136820000	167420000	329020000		111620000	722020000	72530000	57400000	154620000
3.28571	75692340	242262300	165862300	243762300	176962300	103862300	189062300	259162300	18882330	288294700	131394700	365894700	480194700		608394700	160194700	114894700	315694700
5
7		348088300	271488300	313088300	440288300	262188300	334688300	373588300	83698340	531387300	216287300	466487300	785787300	226687300	653487400	207887300	189487300	437887300
9		368042300		371142300	751042300	446242300	451342300	135442300	115642300		405201300	546101300	609301300	337001300	742701300	278201300	193801300
11	348787300	672387300	285987300	322787300	858687400	507887300	403187300	594787300	190587300	1045628000	417028300	661828400	1137628000	359328300	753228400	246928300	227728300
13		1189761000	365460600	890360600	747860600	527660600	719560600	726460600	398760600		437740300	1115840000	1529840000	585640300	1161840000	288540300	301040300	642440300
15.4286	1208641000	1823641000	515341000		828341000	518141000	699341000	676941000	799841000	2371652000		5013651000	1632652000	803151700	2560652000	270651700	303351700	582451600
17	1136950000	2278950000	439550300	578950300	799250300	414850300		840150300	1029950000	2649374000	444974300		1729374000	975674300	4099374000	336974300	393474300	511574300

## Sheet: Fig 3 Leg 
	IM - Leg									SQ - Leg
Weeks post-injection	545.2	546.1	548.3	549.3	550.4	551.1	552.2	553.3	584.1	526.1	532.2	534.4	535.1	536.2	541.3	542.4	543.5	544.1
0.142857	6415500	1220500	5217500	10312500	5757500	2601500	4591500	2868500	7497500	3300133	11188130	8988133	4211134	11238130	2626133	12118130	2253133
1	100668000	48178000	78088000		99418000	50368000	58618000	28568000	110468000	26487200	114967200		65757200	99257200	46187200	95357200	52427200	19267200
3.28571	262645300	108945300	259245300	386145300		132645300	154445300	99595300	282545300	76586600	212866600	143066600	243866600	175966600	142266600	187066600	257766600	20956600
5
7	469466800	192166800	374966800	608066800	204766800	276966800	201266800	176866800	375866800		286134000	218734000	305034000	435734000	262834000	332534000	372534000	85374000
9		371933300	451033300	467433300	304233300	282833300	269233300	175833300			325005300		368805300	742305300	264905300	446305300	136105300	115805300
11	898331400	387131400	561731400	927031400	326331400	317031400	238931400	210131400		346385300	634085300	248785300	321785300	845985300	443885300	400285300	588185300	188785300
13		410535100	1011735000	1335735000	550835100	569835100	263735100	271335100	576635100		1156714000	313513700	876513700	723913700	506513700	700713700	717413800	390113700
15.4286	2157718000		4771718000	1386717000	748117400	1758717000	242617400	275417400	525917400	1178000000	1780424000	457024400		801924400	513124400	674424400	667824400	793524400
17	2386661000	396461400		1560661000	902761400	3219661000	320161400	372361400	468861400	1122000000	2234090000	374290200	552090200	767890200	508890200		826090200	1006090000

## Sheet: Fig 3 abdomen
	IM- Abdomen									SQ - Abdomen
Weeks post-injection	545.2	546.1	548.3	549.3	550.4	551.1	552.2	553.3	584.1	526.1	532.2	534.4	535.1	536.2	541.3	542.4	543.5	544.1
0.142857	3358200	7124200	14435200	15135200	2238200	124095200	1245200	2004200	3619200	0	3663667	1477667	0	0	0	0	0	0
1	35820400	119490400	249390400		12650400	671090400	11350400	28520400	39850400	961967	57526970		6632967	6874967	209367	3006967	0	0
3.28571	25648400	22658400	104678400	92228400		476778400	5446400	14908400	30228400	359667	31436670	24516670	434667	1795667	0	1003667	754667	0
5
7	61258530	22458530	89368540	171838500	17078530	367238500	6375534	13488530	63548530		56710670	51340670	8068667	5360667	184667	3811667	480667
9		30491270	101371300	154671300	33331270	450471300	6973267	16241270			43176500		4868500	10316500	393500	8078500
11	132070700	28210700	104970700	204070700	27610700	440170700	5658700	18260700		2505000	50378000	37968000	2204000	13938000	1777000	3551000	7399000	1394000
13		26861900	104441900	197041900	25291900	558641900	17161900	20351900	57671900		28962700	56932700	12282700	26322700	1968700	19062700	7956700	8550700
15.4286	222077000		245277000	224177000	33706970	671277000	14226970	18266970	51936970	21367000	48247000	57537000		26167000	9384000	24357000	7694000	10587000
17	256924100	38404070		160124100	45594070	780124100	8881067	26514070	33694070	9995367	39845370	72215370	27385370	20325370	1391367		12255370	11435370

## Sheet: Tumor Latency
	Inj Method	Tumor latency in weeks
	Subcutaneous	9.86	9	8.14	12	9	9	12	13	9	9
	Intramuscular	9.86	15.57	9	11	8.14	8.14	12	13	13	9.86

## Sheet: Survival Data
			Survival Data
			Subcutaneous		Intramuscular
			Mouse #	Weeks elapsed	Mouse #	Weeks elapsed
			526.1	25.1	546.1	28.1
			534.4	25.6	548.3	16.1
			535.1	25.6	549.3	20.7
			536.2	33.1	550.4	24.7
			541.3	34.1	551.1	19
			543.5	34.1	552.2	34.1
			544.1	25.6	553.3	22
					584.1	33.7
